# Supplementary material for: Genetic Risk Profiles for Atherosclerosis and Venous Thromboembolism in Azorean and Mainland Portuguese Populations: A Comparative Analysis
Source: Curr Issues Mol Biol. 2025 Aug 6;47(8):625. doi: 10.3390/cimb47080625 (PMC12384117; doi:10.3390/cimb47080625)
Supplement: Supplementary file 1 [file cimb-47-00625-s001.zip]

Archive with 1 entries (1 files):
- cimb-3774118-supplementary.xlsx
