# Supplementary material for: Genetic Risk Profiles for Atherosclerosis and Venous Thromboembolism in Azorean and Mainland Portuguese Populations: A Comparative Analysis
Source: Curr Issues Mol Biol. 2025 Aug 6;47(8):625. doi: 10.3390/cimb47080625 (PMC12384117; doi:10.3390/cimb47080625)
Supplement: Supplementary file 1 [file cimb-47-00625-s001.zip › cimb-3774118-supplementary.xlsx]

## Sheet: Supp Table S1
	Supplementary Table S1. Relevant information on SNPs included in the Azores and mainland Portugal population study.
	Gene or genomic region	OMIM	Variant ID, according to HGVS nomenclature	Ensembl VEP most severe consequence	dbSNP		gnomAD v4.1.0		ClinVar				PharmGKB (Clinical annotations)		Reported association in literature (PubMed)				DISGENET			GWAS Catalog
					ID	European MAF	Variation ID	European (non-Finish) MAF	Variation ID	Clinical significance	Disease/ phenotype	Review status (last evaluation)	Drug	Level of evidence	Disease or phenotype	Value of OR	CI 95%	Reference	Disease or phenotype	Score VDA	EI GDA	Disease or phenotype	Value of OR	CI 95%	Study ID	Study reference
	F5 (1q24)	*612309	NM_000130.4(F5):c.1601G>A (p.Arg534Gln)	Missense variant	rs6025	0.0255 (A)	1-169549811-C-T	0.02472	642	Pathogenic; risk factor	Factor V deficiency	2 star (Mar 4, 2020)	Hormonal contraceptives for systemic use	Level 2B	VTE	OR = 4.38	3.48-5.51	Simone et al., 2013[23]	VTE	0.90	0.88	VTE	5.78	4.197-7.945	GCST011359	Herrera-Rivero M, et al. 2021[57]
	F2 (11p11.2)	*176930	NM_000506.5(F2):c.*97G>A	3’ UTR variant	rs1799963	0.0132 (A)	11-46739505-G-A	0.01290	13310	Pathogenic	Thrombophilia due to thrombin defect	2 star (Jul 27, 2023)	Hormonal contraceptives for systemic use	Level 2B	VTE	OR= 2.80	2.25-3.48	Simone et al., 2013[23]	VTE	1.00	0.85	VTE	1.88	1.74-2.03	GCST009097	Klarin D, et al. 2019[26]
	MTHFR (1p36.2)	*607093	NM_005957.5(MTHFR):c.665C>T (p.Ala222Val)	Missense variant	rs1801133	0.3484 (T)	1-11796321-G-A	0.3371	3520	Uncertain significance	Homocystinuria due to methylene tetrahydrofolate reductase deficiency	1 star (Feb 1, 2024)	Methotrexate	Level 2A	VTE	−	−	Zeng & Zeng, 2019[28]	Thrombophilia	1.00	0.60	Homocysteine levels	-	-	GCST002087	van Meurs JB, et al. 2013[58]
			NM_005957.5(MTHFR):c.1286A>C (p.Glu429Ala)	Missense variant	rs1801131	0.3141 (C)	1-11794419-T-G	0.3132	3521	Benign/Likely benign; other	Homocystinuria due to methylene tetrahydrofolate reductase deficiency	2 star (Mar 25, 2024)	Methotrexate	Level 3	VTE	−	−	Zeng & Zeng, 2019[28]	Thrombophilia	0.30	1.00	BMI-adjusted hip circumference	-	-	GCST90020026	Christakoudi S, et al. 2021[59]
	SORT1 (1p13.3)	*602458	NM_001408.3(CELSR2):c.*919G>T	3’ UTR variant	rs12740374	0.2170 (T)	1-109274968-G-T	0.2207	7081	Association	Low density lipoprotein cholesterol level quantitative trait locus 6	0 star (Aug 5, 2010)	-	-	↓ plasma Lp(a)-C levels	−	−	Zekavat et al., 2018[48]	CVD	0.70	0.50	MI	1.12	1.09-1.15	GCST011364	Hartiala JA, et al. 2021[10]
	ADAMTS7 (15q25)	*605009	NM_014272.5(ADAMTS7):c.640T>C (p.Ser214Pro)	Missense variant	rs3825807	0.4326 (C)	15-78796769-A-G	0.4455	812638	Benign	Three Vessel Coronary Disease	0 star (Feb 21, 2020)	-	-	CAD	OR = 1.08	1.06-1.10	Schunkert et al., 2011[47]	CAD	0.80	1.00	CAD	1.08	1.06-1.10	GCST000998	Schunkert H, et al. Nat Genet. 2011[48]
	PCSK9 (1p32.3)	* 607786	NC_000001.11:g.55030366T>C	Intergenic variant	rs11206510	0.1818 (C)	1-55030366-T-C	0.1824	1344496	Association	Familial hypercholesterolemia	0 star (Mar 3, 2022)	-	-	CAD	OR = 1.13	1.03-1.23	Imes & Austin, 2013[49]	CAD	0.80	1.00	CAD	1.07	1.04-1.10	GCST010479	Matsunaga H, et al. 2020[60]
			NM_174936.4(PCSK9):c.137G>T (p.Arg46Leu)	Missense variant	rs11591147	0.0150 (T)	1-55039974-G-T	0.01669	2878	Benign/Likely benign	Familial hypercholesterolemia	2 star (Jan 31, 2024)	-	-	↓ LDLc levels	OR = 0.77	0.60-0.98	Qiu et al., 2017[16]	CVD	0.80	0.88	MI	1.31	1.21-1.42	GCST011364	Hartiala JA, et al. 2021[10]
			NM_174936.4(PCSK9):c.1420G>A (p.Val474Ile)	Missense variant	rs562556	0.1724 (G)	1-55058564-G-A	0.8240	201124	Benign/Likely benign	Familial hypercholesterolemia	2 star (Feb 5, 2024)	-	-	CAD / ↑ LDLc	−	−	Ding & Kullo, 2008[50]	CVD	0.20	1.00	-	-	-	-	-
			NM_174936.4(PCSK9):c.2009G>A (p.Gly670Glu)	Missense variant	rs505151	0.0374 (G)	1-55063514-G-A	0.052302	36670	Benign/Likely benign	Familial hypercholesterolemia	2 star (Feb 5, 2024)	-	-	↑ LDLc / MI	OR = 1.50	1.19-1.89	Qiu et al., 2017[16]	CAD	0.30	0.82	APOB levels	-	-	GCST90019496	Sinnott-Armstrong N, et al. 2021[61]
	APOE (19q13.3)	*107741	NC_000019.10:g.44905579T>G; NM_000041.2(APOE):c.-286T=	Regulatory region variant	rs405509	0.4717 (T)	19-44905579-T-G	0.413386	17877	Risk-Factor	Coronary artery disease	0 star (Jun 1, 2003)	-	-	↓ serum concentration apoE	−	−	Ma et al., 2016[51]	↓ serum concentration apoE	0.60	1.00	HDL levels	-	-	GCST90179147	Koskeridis F, et al. 2022[62]
			NM_000041.4(APOE):c.388T>C (p.Cys130Arg)	Missense variant	rs429358	0.0682 (C)	19-44908684-T-C	0.138498	17864/ 242765	Pathogenic/Likely pathogenic	Familial hypercholesterolemia	0 star (May 27, 2020)	-	-	MI	OR = 1.30	1.18-1.44	Anand et al., 2009[52]	MI	0.80	1.00	MI	1.11	1.09-1.14	GCST011365	Hartiala JA, et al. 2021[10]
			NM_000041.2(APOE):c.526C>T (p.Arg176Cys)	Missense variant	rs7412	0.0829 (T)	19-44908822-C-T	0.07830	17848	Drug response	atorvastatin response - Efficacy	3 star (Mar 24, 2021)	Atorvastatin	Level 2B	↓ Risk of MI	OR = 0.78	0.70-0.89	Anand et al., 2009[52]	CAD	0.80	0.92	CAD	1.15	1.12-1.19	GCST004787	Nelson CP, Get al. 2017[63]
			NC_000019.10:g.44911194T>C	Non coding transcript exon variant	rs439401	0.3766 (T)	19-44911194-T-C	0.314885	619953	Drug response	Warfarin response	0 star (Aug 31, 2010)	-	-	↑ Plasma TG ↓ plasma HDLc	OR = 1.17	1.01-1.35	Shiffman et al., 2008[53]	↓ plasma HDLc	0.60	1.00	HDLc - TG	-	-	GCST001005	Kraja Atet al. 2011[64]
	LDLR (19p13.2)	* 606945	NM_000527.5(LDLR):c.81C>T (p.Cys27=)	Stop gained variant	rs2228671	0.1157 (T)	19-11100236-C-T	0.1232	251010	Benign	Familial hypercholesterolemia	2 star (Feb 1, 2024)	-	-	↓ Risk of CAD	OR = 0.83	0.75-0.92	Ye et al., 2014[54]	Familial hypercholesterolemia	0.60	1.00	Free cholesterol levels in IDL	-	-	GCST90179195	Riveros-Mckay F, et al. 2020[65]
			NM_000527.5(LDLR):c.1773C>T (p.Asn591=)	Synonymous variant	rs688	0.4371 (T)	19-11116926-C-T	0.4461	200917	Benign/Likely benign	Familial hypercholesterolemia	2 star (Mar 30, 2023)	Lovastatin	Level 3	CAD	OR = 1.67	1.10-2.54	Martinelli et al., 2010[55]	CVD	0.20	1.00	LDLc levels	-	-	GCST007141	Hoffmann TJ, et al. 2018[66]
			NM_000527.5(LDLR):c.*666T>C	3’ UTR variant	rs1433099	0.2705 (T)	19-11131982-T-C	0.344118	328070	Benign/Likely benign	Familial hypercholesterolemia	2 star (Jan 13, 2018)	Pravastatin	Level 3	↓ Risk of MI	OR = 0.90	0.84-0.96	Anand et al., 2009[52]	CVD	0.10	1.00	-	-	-	-	-
	9p21.3	% 611139	NC_000009.12:g.22096056A>G	Intron variant	rs10757274	0.4972 (A)	9-22096056-A-G	0.4958	812640	Risk-Factor	Three Vessel Coronary Disease	0 star (Feb 21, 2020)	Antiinflammatory agents, non-steroids	Level 3	CHD	OR = 1.17	1.09-1.26	Angelakopoulou et al., 2012[56]	CAD	0.90	0.92	Abdominal aortic aneurysm	1.24	1.20-1.29	GCST003877	Jones GT, et al. 2017[67]
			NC_000009.12:g.22125504G>C	Intron variant	rs1333049	0.4870 (C)	9-22125504-G-C	0.4876	812642	Risk-Factor	Three Vessel Coronary Disease	0 star (Feb 21, 2020)	-	-	CHD	OR = 1.17	1.11-1.24	Angelakopoulou et al., 2012[56]	CAD	0.90	0.90	CAD	1.47	1.27-1.70	GCST000045	Wellcome Trust Case Control Consortium. 2007[68]
	Databases	Last day accessed	Abbreviation	Description
	OMIM	2025-05-09	BMI	Body mass index
	dbSNP	2025-05-09	CAD	Coronary artery disease
	gnomAD	2025-05-09	CHD	Coronary heart disease
	ClinVar	2025-05-09	CI	Confidence interval
	PharmGKB	2025-05-09	CVD	Cardiovascular disease
	PubMed	2025-05-09	EI GDA	Evidence Index genome disease association
	DISGENET	2025-05-09	HDL	High density lipoprotein
	GWAS catalog	2025-05-09	HDLc	High density lipoprotein cholesterol
			LDL	Low density lipoprotein
			LDLc	Low density lipoprotein cholesterol
			MI	Myocardial infaction
			OR	Odds ratio
			Score VDA	Variant disease association score
			TG	Triglyceride
			VEP	Variant effect predictor
			VTE	Venous thromboembolism

## Sheet: Supp Table S2
		Supplementary Table S2. Comparison of allele frequencies between Azores and mainland Portugal populations, against four populations from GnomAD database, namely European, African/African American, American, and South Asian.
		Gene/ genomic region	dbSNP ID	Comparison of allele frequencies (P values)
				Azores						mainland Portugal
				PT	EUR	AFR	AMR	SAS		EUR	AFR	AMR	SAS
		F5	rs6025	0.579	1.000	0.000	0.017	0.249		0.477	0.000	0.007	0.132
		F2	rs1799963	0.773	0.088	0.000	0.064	0.000		0.365	0.002	0.320	0.001
		MTHFR	rs1801133	0.272	0.731	0.000	0.000	0.000		0.250	0.000	0.003	0.000
			rs1801131	0.631	0.198	0.000	0.000	0.000		0.769	0.000	0.000	0.001
		SORT1	rs12740374	0.511	0.131	0.007	0.282	0.015		0.742	0.180	1.000	0.256
		ADAMTS7	rs3825807	0.484	0.000	0.000	0.000	0.000		0.000	0.000	0.000	0.000
		PCSK9	rs11206510	0.273	0.944	0.027	0.000	0.000		0.186	0.001	0.000	0.000
			rs11591147	1.000	0.391	0.054	0.742	0.006		0.593	0.102	0.674	0.023
			rs562556	0.072	0.887	0.182	0.000	0.004		0.032	0.001	0.246	0.918
			rs505151	1.000	0.000	0.000	0.000	0.000		0.000	0.000	0.000	0.000
		APOE	rs405509	0.212	0.000	0.000	0.001	0.259		0.000	0.000	0.000	0.012
			rs429358	0.881	0.003	0.000	0.537	0.786		0.008	0.000	0.439	0.650
			rs7412	0.456	0.613	0.250	0.000	0.000		0.128	0.912	0.000	0.000
			rs439401	0.845	0.000	0.000	0.000	0.000		0.000	0.000	0.000	0.000
		LDLR	rs2228671	0.133	0.160	0.000	0.092	0.072		0.469	0.000	0.001	0.000
			rs688	0.099	0.000	0.000	0.000	0.000		0.000	0.009	0.000	0.000
			rs1433099	0.849	0.000	0.000	0.000	0.000		0.000	0.000	0.000	0.000
		9p21	rs10757274	0.044	0.550	0.000	0.441	0.129		0.002	0.000	0.046	0.000
			rs1333049	0.484	0.211	0.000	0.297	0.028		0.056	0.000	0.075	0.008
		In bold are the statistically significant P values (P < 0.05). AZO – Azores, PT – mainland Portugal, EUR – Europeans (non Finish), AFR – African/African American, AMR – admixed American, SAS – South Asian, from gnomAD database v.4.1.0 (https://gnomad.broadinstitute.org/).

## Sheet: Supp Table S3
		Supplementary Table S3. Atherosclerosis multilocus genetic profiles (AT-MGP) SNPs composition.
		AT-MGP ID	SORT1		ADAMTS7		PCSK9								APOE								LDLR						9p21
			rs12740374		rs3825807		rs11206510		rs11591147		rs562556		rs505151		rs405509		rs429358		rs7412		rs439401		rs2228671		rs688		rs1433099		rs10757274		rs1333049
		High risk
		AT-MGP1	G	T	T	T	T	T	G	G	A	A	A	A	T	G	T	T	C	C	T	C	C	C	T	T	C	C	G	G	C	C
		AT-MGP2	T	T	T	C	T	C	G	G	A	A	G	A	G	G	T	T	C	C	T	C	C	C	T	T	T	C	A	G	G	C
		AT-MGP3	G	G	T	C	T	T	G	G	G	A	G	A	T	G	T	T	C	C	C	T	C	T	T	T	C	C	G	G	C	G
		AT-MGP4	G	G	T	C	T	T	G	G	G	A	A	A	T	G	T	T	C	C	C	T	C	T	T	T	C	C	G	G	C	C
		AT-MGP5	G	G	T	T	T	C	G	G	G	A	A	A	G	G	T	T	C	C	C	T	C	T	T	T	C	T	G	G	C	G
		AT-MGP6	T	T	T	C	T	T	G	G	A	A	A	A	T	G	T	C	C	C	C	C	C	T	C	C	C	T	G	G	C	C
		AT-MGP7	G	T	T	T	T	T	G	G	A	A	G	A	T	G	T	T	C	C	C	C	C	C	T	T	C	C	A	G	C	G
		AT-MGP8	G	T	T	C	T	T	G	G	G	A	A	A	T	T	T	T	C	C	C	C	C	C	T	T	C	C	G	G	C	C
		AT-MGP9	G	G	T	T	T	T	G	G	A	A	A	A	T	G	T	T	C	C	C	T	C	C	T	T	C	C	A	G	C	C
		AT-MGP10	G	T	T	C	T	T	G	G	G	A	A	A	T	T	T	C	C	C	C	T	C	C	T	T	C	C	A	G	C	G
		AT-MGP11	G	T	T	T	T	T	G	G	A	A	A	A	T	T	T	T	C	C	C	C	C	C	T	T	C	C	G	G	C	G
		AT-MGP12	G	T	T	T	T	T	G	G	G	A	A	A	T	G	T	T	C	C	C	T	C	C	T	T	C	C	A	G	C	G
		AT-MGP13	G	T	T	T	T	T	G	G	A	A	A	A	G	G	T	T	C	C	T	C	C	C	T	T	C	C	A	G	G	C
		AT-MGP14	G	T	T	T	T	C	G	G	G	A	A	A	T	G	T	C	C	C	C	T	C	C	C	C	C	T	G	G	C	C
		AT-MGP15	T	T	T	C	T	T	G	G	G	A	A	A	T	G	T	T	C	C	T	C	C	T	C	C	C	C	G	G	C	C
		AT-MGP16	G	T	T	T	T	T	G	G	A	A	A	A	T	G	T	T	C	C	T	C	C	T	C	C	C	C	G	G	C	C
		AT-MGP17	G	G	T	T	T	C	G	G	A	A	A	A	T	G	T	C	C	C	C	T	C	C	C	C	T	T	G	G	C	C
		AT-MGP18	G	T	T	C	T	T	G	G	A	A	A	A	G	G	T	T	C	C	C	T	C	T	C	C	C	T	G	G	C	C
		AT-MGP19	G	G	T	T	T	T	G	G	A	A	A	A	G	G	T	C	C	C	C	C	C	T	C	C	C	T	G	G	C	C
		AT-MGP20	G	G	T	C	T	T	G	G	A	A	A	A	T	T	T	T	C	T	C	T	C	C	T	T	C	C	G	G	C	C
		AT-MGP21	G	T	T	C	T	T	G	G	G	A	A	A	G	G	T	C	C	C	C	T	C	C	C	C	C	C	G	G	C	C
		AT-MGP22	T	T	T	C	T	T	G	G	A	A	A	A	T	T	T	T	C	T	C	C	C	C	T	T	T	C	A	A	C	C
		AT-MGP23	T	T	T	C	T	C	G	G	G	A	A	A	T	G	T	T	C	C	T	C	C	C	C	C	T	C	G	G	C	C
		AT-MGP24	G	G	T	T	T	T	G	G	A	A	A	A	T	G	T	C	C	C	C	C	C	C	T	T	C	C	A	G	C	G
		AT-MGP25	G	G	T	C	T	T	G	G	A	A	A	A	G	G	T	C	C	C	C	T	C	C	C	C	C	T	G	G	C	C
		AT-MGP26	G	G	T	T	T	T	G	G	A	A	A	A	T	G	T	T	C	C	T	C	C	C	C	C	T	C	G	G	C	C
		AT-MGP27	G	G	T	T	T	C	G	G	A	A	A	A	G	G	C	C	C	C	C	C	C	C	C	C	C	T	G	G	C	C
		Low risk
		AT-MGP28	G	G	T	T	T	T	G	G	A	A	A	A	T	T	T	T	C	T	C	C	C	C	C	C	C	T	A	A	G	G
		AT-MGP29	G	G	T	C	T	T	G	G	G	A	A	A	T	G	T	T	C	C	T	C	C	C	C	C	C	C	A	A	G	G
		AT-MGP30	G	G	T	C	T	T	G	G	A	A	A	A	T	G	T	C	C	C	C	C	C	C	C	C	C	C	A	A	G	G
		AT-MGP31	G	G	C	C	T	C	G	G	A	A	A	A	T	T	T	T	C	C	C	C	C	C	C	C	C	T	A	G	C	G
		AT-MGP32	G	G	T	T	T	T	G	G	G	A	A	A	T	T	T	T	C	C	C	C	C	C	C	C	C	C	A	A	G	G
		AT-MGP33	G	G	T	T	T	T	G	G	A	A	A	A	T	G	T	T	C	C	C	C	C	C	C	C	C	C	A	A	G	G
		AT-MGP34	G	T	C	C	T	C	G	G	G	G	A	A	T	G	T	T	C	C	C	T	C	C	C	C	C	T	A	A	G	G
		AT-MGP35	G	G	C	C	T	C	G	G	G	A	A	A	T	G	C	C	C	C	C	C	C	C	C	C	C	T	A	A	G	G
		AT-MGP36	G	G	T	T	T	C	G	G	G	A	A	A	T	G	T	T	C	T	C	C	C	T	C	C	T	C	A	A	G	G
		AT-MGP37	G	G	T	C	T	T	G	G	A	A	A	A	T	T	T	T	C	C	C	C	C	C	C	C	T	C	A	A	G	G
		AT-MGP38	G	T	C	C	T	T	G	G	A	A	A	A	T	T	T	T	C	C	C	C	C	T	C	C	C	C	A	A	G	G
		AT-MGP39	G	T	C	C	T	C	G	G	A	A	A	A	T	T	T	T	C	C	C	C	C	C	C	C	T	T	A	A	G	G
		AT-MGP40	G	G	C	C	T	C	G	G	A	A	A	A	T	G	T	T	C	T	T	C	C	C	C	C	C	C	A	G	G	C
		AT-MGP41	G	G	T	C	T	C	G	T	G	A	A	A	T	G	T	T	C	C	C	C	C	T	C	C	C	C	A	A	G	G
		AT-MGP42	G	G	T	C	T	C	G	G	G	A	A	A	T	T	T	T	C	T	C	C	C	C	C	C	C	T	A	G	G	G
		AT-MGP43	G	T	T	C	T	C	G	G	A	A	A	A	T	T	T	T	C	T	C	C	C	C	C	C	T	C	A	A	G	G
		AT-MGP44	G	T	C	C	T	C	G	G	A	A	A	A	T	G	T	T	C	C	C	T	C	C	C	C	C	C	A	A	G	G
		AT-MGP45	G	G	T	C	T	T	G	G	A	A	A	A	T	T	T	T	C	C	C	C	C	C	C	C	C	C	A	A	G	G
		AT-MGP46	G	G	T	C	T	C	G	G	A	A	A	A	T	G	T	T	C	T	C	C	C	C	C	C	T	T	A	A	G	G
		AT-MGP47	G	G	C	C	T	C	G	G	A	A	A	A	T	G	T	T	C	C	T	C	C	C	C	C	T	C	A	A	G	G
		AT-MGP48	G	G	T	C	T	C	G	G	A	A	A	A	T	T	T	T	C	C	C	C	C	C	C	C	T	C	A	A	G	G
		AT-MGP49	G	G	T	C	T	T	G	G	A	A	A	A	T	T	T	T	C	T	C	C	C	C	C	C	C	C	A	A	G	G
		AT-MGP50	G	G	C	C	T	C	G	G	A	A	A	A	T	T	T	C	C	T	C	C	C	C	C	C	T	C	A	A	G	G
		AT-MGP51	G	G	T	T	C	C	G	G	G	A	A	A	T	T	T	T	C	C	C	C	C	C	C	C	C	C	A	A	G	G
		AT-MGP52	G	G	T	C	T	C	G	G	A	A	A	A	T	T	T	T	C	C	C	C	C	C	C	C	C	C	A	A	G	G
		AT-MGP53	G	G	C	C	C	C	G	G	A	A	A	A	G	G	T	T	C	C	C	T	C	C	C	C	C	T	A	A	G	G
		AT-MGP54	G	T	C	C	T	T	G	G	A	A	A	A	T	T	T	T	T	T	C	C	C	C	C	C	C	C	A	A	G	G
		The risk alleles for atherosclerosis and venous thromboembolism are bold, and the protective alleles are underlined.

## Sheet: Supp Table S4
			Suplemmentary Table S4. Venous thromboembolism multilocus genetic profiles (VTE-MGP) SNPs composition.
			VTE-MGP ID	F5		F2		MTHFR
				rs6025		rs1799963		rs1801133		rs1801131
			High risk
			VTE-MGP1	G	A	G	A	C	T	A	A
			VTE-MGP2	G	A	G	G	C	C	A	A
			VTE-MGP3	G	A	G	G	C	C	A	C
			VTE-MGP4	G	A	G	G	C	T	A	A
			VTE-MGP5	G	A	G	G	C	C	C	C
			VTE-MGP6	G	A	G	G	C	T	A	C
			VTE-MGP7	G	A	G	G	T	T	A	A
			Low risk
			VTE-MGP8	G	G	G	G	C	C	A	A
			VTE-MGP9	G	G	G	G	C	C	A	C
			VTE-MGP10	G	G	G	G	C	C	C	C
			VTE-MGP11	G	G	G	G	C	T	A	A
			VTE-MGP12	G	G	G	G	C	T	A	C
			VTE-MGP13	G	G	G	G	T	T	A	A
			VTE-MGP14	G	G	G	G	C	T	C	C
			The risk alleles for atherosclerosis and venous thromboembolism are bold.

## Sheet: Abbreviations
		Abbreviation	Description
		BMI	Body mass index
		CAD	Coronary artery disease
		CHD	Coronary heart disease
		CI	Confidence interval
		CVD	Cardiovascular disease
		EI GDA	Evidence Index genome disease association
		HDL	High density lipoprotein
		HDLc	High density lipoprotein cholesterol
		LDL	Low density lipoprotein
		LDLc	Low density lipoprotein cholesterol
		MI	Myocardial infaction
		OR	Odds ratio
		Score VDA	Variant disease association score
		TG	Triglyceride
		VEP	Variant effect predictor
		VTE	Venous thromboembolism
